# Supplementary material for: Direct Transmission of Digital Message via Programmable Coding Metasurface
Source: Research (Wash D C). 2019 Jan 16;2019:2584509. doi: 10.34133/2019/2584509 (PMC6750087; doi:10.34133/2019/2584509)
Supplement: Supplementary Materials — Figure S1: Schematic illustrations of traditional wireless communication system and popular modulation techniques. Figure S2: The 16 digital coding patterns of a 5-column DDM wireless communication system. Figure S3: Radiation patterns in the x-z plane of the 16 digital coding patterns. Figure S4: Enhancement of the number of available digital states by the channel optimization algorithm. Figure S5: Detailed design parameters of the digital coding particle of the programmable metasurface. Supplementary Figure S6: Photograph of the DDM wireless communication system prototype. Figure S7: Experimental characterization of the radiation pattern for the fabricated programmable metasurface in an anechoic chamber. Figure S8: Simulated and measured radiation patterns for four different coding sequences. Figure S9: The work flow of the DDM wireless communication system. Figure S10: Working-mechanism demonstration of the channel optimization algorithm by showing the locations of the 16 digital states of a 5-column DDM system in a 2D Cartesian coordinate system. Movie 1: Transmission testing of DDM system with 2-bit-symbol transmission mode. Movie 2: Transmission with an obstacle. Movie 3: Adaptive performance of the DDM prototype. [file 2584509.f1.zip]

Archive with 5 entries (4 files):
- 2584509.f1/
- 2584509.f1/case1 withmusic.mp4
- 2584509.f1/case2 withmusic.mp4
- 2584509.f1/case3 withmusic.mp4
- 2584509.f1/SM_Research_20180910.docx
